# Supplementary material for: Impact in production costs resulting from the adoption of interventions to reduce antimicrobials in pig production in Europe: findings from EU-project AVANT
Source: JAC Antimicrob Resist. 2026 Jul 14;8(4):dlag131. doi: 10.1093/jacamr/dlag131 (PMC13366534; doi:10.1093/jacamr/dlag131)
Supplement: dlag131_Supplementary_Data [file dlag131_supplementary_data.zip]

Archive with 2 entries (2 files):
- Cost_estimation_model_FFT_Joas_internship_SFR.xlsx
- Sup_mat_Eco_implications_AVANT_trials_final.docx
