# Supplementary material for: Impact in production costs resulting from the adoption of interventions to reduce antimicrobials in pig production in Europe: findings from EU-project AVANT
Source: JAC Antimicrob Resist. 2026 Jul 14;8(4):dlag131. doi: 10.1093/jacamr/dlag131 (PMC13366534; doi:10.1093/jacamr/dlag131)
Supplement: dlag131_Supplementary_Data [file dlag131_supplementary_data.zip › Cost_estimation_model_FFT_Joas_internship_SFR.xlsx]

## Sheet: Results
Costs
SM buffer
Ingredient cost (€/L)	1.50654
Labor cost (€/L)	1.73333
Total costs (€/L)	3.23987
Fecal collection labor			Cost components	proportion of total costs (/piglet)
Total costs (€)	34.32		SM buffer ingredients	0.00395996
Cost per liter fecal filtrate (€/L)	2.11604		SM buffer labor	0.0045561
			Fecal collection labor	0.00485142
Fecal pathogen testing			Fecal pathogen testing	0.764098
Total cost pathogen testing (€)	5405.4		Filtration labor	0.0458153
Costs per liter fecal filtrate (€/L)	333.277		Filtration system	0.0128061
			Filtration membrane	0.0314468
Filtration			Inoculation labor	0.132466
Labor cost dilution and gross filtration	20.8			1
Labor cost centrifugation	135.2
Labor cost filtration	168.108
Total labor costs (€)	324.108
Labor costs per liter filtrate (€/L)	19.9833
Depreciation filtration system per FFT batch (€)	90.5934
Depreciation filtration system per liter fecal filtrate (€)	5.58565
Depreciation membrane per FFT batch (€)	222.462
Depreciation membrane per liter fecal filtreate (€)	13.7162
Total depreciation per FFT batch (€)	313.055
Total depreciation per liter fecal filtrate (€)	19.3018
Inoculation
Fecal filtrate cost per piglets (€/piglet)	13.6221
Labor cost per piglet (€/piglet)	2.08
Total costs per piglet (€/piglet)	15.7021

## Sheet: General parameters
General labor
General gross labor cost (€/hour)	16		The value of green cells can be modified
Additional employer costs (%)	0.3
Labor costs for employer (€/hour)	20.8
Pig farm parameters
Number of meat pigs per year	6500
Farrowing period (weeks)	3
# of FFT batches per year (/year)	17.3333
Pig mortality (%)	0.123
# of pigs per FFT batch	428
Donor feces
Fecal collection strategy (1 or 2)	1
Maximum amount of fecal donor material collected per sow (gram)	400
Proportion pathogen-free feces	0.55
# fecal donor samples	28
# pathogen-free donor samples	15
Total weight pathogen-free fecal material (grams)	2703.16
Volumes during FFT process
Needed volume of fecal filtrate per batch (L/batch)	16.2189
SM buffer needed for fecal suspension (L)	13.5158
Total volume fecal suspension (L)	16.2189
Volume loss during gross-filtration (%)	0.166667
Total volume fecal suspension after gross-filtration (L)	13.5158
Volume loss during centrifugation (%)	0.05
Total volume fecal suspension after centrifugation (L)	12.84
Total volume fecal filtrate (L)	16.2189
Total costs per piglet (€/piglet)	15.7021

## Sheet: SM buffer parameters
SM buffer ingredients
Demi water (€/L)	0.278		The value of green cells can be modified
Tris base (€/gram)	0.1464
HCl (€/mL)	0.00399
NaCl (€/gram)	0.00494
MgSO4 (€/gram)	0.1938
SM buffer labor
Production speed (L/hour)	12
Labor cost (€/hour)	20.8
SM buffer needed per liter fecal filtrate (L)	1.14648
Total costs per piglet (€/piglet)	15.7021

## Sheet: Fecal collection
Fecal collection labor
# fecal donor samples	28		The value of green cells can be modified
Fecal collection time (min)	3
Preperation time (min)	15
Total collection time (min)	99
Labor cost (€/hour)	20.8
Total costs per piglet (€/piglet)	15.7021

## Sheet: Pathogen testing
Fecal pathogen testing
Analysis package 1 (11616) (€/sample)	85.25		The value of green cells can be modified
Analysis package 2 (11620) (€/sample)	107.8
Analysis cost (€/sample)	193.05
Total costs per piglet (€/piglet)	15.7021

## Sheet: Filtration
Filtration
Dilution and gross filtration			The value of green cells can be modified
Total time (hours)	1
Centrifugation
Volume per centrifugation batch (L/round)	3
# of centrifugation batches	5
Centrifugation time (hours/batch) (double centrifugation)	1.25
Time cleaning up (hours)	0.25
Total time (hours)	6.5
Filtration
Filtration speed (L/hour)	4
Bottling speed (L/hour)	8
Cleaning time filtration system before filtration (hours)	1
Filtration time (hours)	4.05474
Bottling time (hours)	2.02737
Cleaning time filtration system after filtration (hours)	1
Total filtration time (hours)	8.08211
Filtration labor cost (€/hour)	20.8
Residual SM buffer in filtration system (L)	1.7
Depreciation costs filtration system
Cost of filtration system (€)	10992
Cost of filtration membrane (€)	964
Depreciation period filtration system (years)	7
Depreciation period membrane (years)	0.25
Total costs per piglet (€/piglet)	15.7021

## Sheet: Inoculation
Inoculation
Inoculation speed (piglets/hour)	60		The value of green cells can be modified
Needed fecal filtrate per inoculation day (mL/piglet)	6
# inoculation days (days)	6
Inoculation labor costs (€/hour)	20.8
Unused fecal filtrate (e.g., spillage) (%)	0.05
Total costs per piglet (€/piglet)	15.7021
